# Supplementary material for: Clinical Characteristics of Persistent Hypophosphatasemia Uncovered in Adult Patients: A Retrospective Study at a Japanese Tertiary Hospital
Source: J Clin Med. 2024 Nov 23;13(23):7078. doi: 10.3390/jcm13237078 (PMC11642156; doi:10.3390/jcm13237078)
Supplement: Supplementary file 1 [file jcm-13-07078-s001.zip]

Archive with 1 entries (1 files):
- jcm-3333505-supplementary.pdf
